# Supplementary material for: Environmental and Anthropogenic Factors Shape the Skin Bacterial Communities of a Semi-Arid Amphibian Species
Source: Microb Ecol. 2022 Nov 29;86(2):1393–404. doi: 10.1007/s00248-022-02130-5 (PMC10335963; doi:10.1007/s00248-022-02130-5)
Supplement: Supplementary file 1 — Supplementary file1 (XLSX 31.4 KB) [file 248_2022_2130_MOESM1_ESM.xlsx]

## Sheet: SI_Table1.ALDEx2_Disturbance
ID	Association	we.ep	we.eBH	wi.ep	wi.eBH	rab.all	rab.win.Disturbed	rab.win.Undisturbed	diff.btw	diff.win	effect	overlap	Kingdom	Phylum	Class	Order	Family	Genus
ASV138	Disturbed	9.72168e-06	0.000262514	2.13787e-06	0.000360864	0.834545	7.38864	-0.983829	-7.89163	5.26737	-1.28909	0.134626	Bacteria	Cyanobacteria	Cyanobacteriia	Cyanobacteriales	Chroococcidiopsaceae	Chroococcidiopsis_PCC_7203

## Sheet: SI_Table2.Post-metamorphic_hubs
Population	Water_Source	Disturbance	Hub_Taxa
Ain Athoom	Ground/Surface Water	Undisturbed	ASV1004_Acinetobacter
Ain Athoom	Ground/Surface Water	Undisturbed	ASV1026_Leptolyngbya_ANT.L52.2
Ain Athoom	Ground/Surface Water	Undisturbed	ASV1045_Novosphingobium
Ain Athoom	Ground/Surface Water	Undisturbed	ASV1094_Acinetobacter
Ain Athoom	Ground/Surface Water	Undisturbed	ASV1122_Family_Verrucomicrobiaceae
Ain Athoom	Ground/Surface Water	Undisturbed	ASV1176_Acinetobacter
Ain Athoom	Ground/Surface Water	Undisturbed	ASV1215_Devosia
Ain Athoom	Ground/Surface Water	Undisturbed	ASV1219_Delftia
Ain Athoom	Ground/Surface Water	Undisturbed	ASV132_Paeniclostridium
Ain Athoom	Ground/Surface Water	Undisturbed	ASV158_Order_Cyanobacteriales
Ain Athoom	Ground/Surface Water	Undisturbed	ASV171_Bacillus
Ain Athoom	Ground/Surface Water	Undisturbed	ASV1838_Nostoc_PCC-7107
Ain Athoom	Ground/Surface Water	Undisturbed	ASV219_Bacillus
Ain Athoom	Ground/Surface Water	Undisturbed	ASV246_Chryseobacterium
Ain Athoom	Ground/Surface Water	Undisturbed	ASV254_Blastocatella
Ain Athoom	Ground/Surface Water	Undisturbed	ASV268_Desmonostoc_PCC-7422
Ain Athoom	Ground/Surface Water	Undisturbed	ASV286_Chishuiella
Ain Athoom	Ground/Surface Water	Undisturbed	ASV328_Bacillus
Ain Athoom	Ground/Surface Water	Undisturbed	ASV380_Acinetobacter
Ain Athoom	Ground/Surface Water	Undisturbed	ASV391_Family_Unknown_Family
Ain Athoom	Ground/Surface Water	Undisturbed	ASV449_Cyanothece_PCC-7424
Ain Athoom	Ground/Surface Water	Undisturbed	ASV466_Acinetobacter
Ain Athoom	Ground/Surface Water	Undisturbed	ASV506_Chryseobacterium
Ain Athoom	Ground/Surface Water	Undisturbed	ASV544_Chthoniobacter
Ain Athoom	Ground/Surface Water	Undisturbed	ASV549_Methylobacterium-Methylorubrum
Ain Athoom	Ground/Surface Water	Undisturbed	ASV550_Allorhizobium-Neorhizobium-Pararhizobium-Rhizobium
Ain Athoom	Ground/Surface Water	Undisturbed	ASV603_Bacillus
Ain Athoom	Ground/Surface Water	Undisturbed	ASV606_Bacillus
Ain Athoom	Ground/Surface Water	Undisturbed	ASV620_Order_Cyanobacteriales
Ain Athoom	Ground/Surface Water	Undisturbed	ASV624_Acidibacter
Ain Athoom	Ground/Surface Water	Undisturbed	ASV693_Chryseobacterium
Ain Athoom	Ground/Surface Water	Undisturbed	ASV729_Family_Bacillaceae
Ain Athoom	Ground/Surface Water	Undisturbed	ASV745_Flavobacterium
Ain Athoom	Ground/Surface Water	Undisturbed	ASV790_Stenotrophomonas
Ain Athoom	Ground/Surface Water	Undisturbed	ASV873_Class_Cyanobacteriia
Ain Athoom	Ground/Surface Water	Undisturbed	ASV891_Opitutus
Ain Athoom	Ground/Surface Water	Undisturbed	ASV904_Odoribacter
Ain Athoom	Ground/Surface Water	Undisturbed	ASV931_Allorhizobium-Neorhizobium-Pararhizobium-Rhizobium
Ain Athoom	Ground/Surface Water	Undisturbed	ASV976_Sphingomonas
Ain Hamram	Ground/Surface Water	Disturbed	ASV1_Acinetobacter
Ain Hamram	Ground/Surface Water	Disturbed	ASV1072_Chroococcidiopsis_PCC_7203
Ain Hamram	Ground/Surface Water	Disturbed	ASV121_Alistipes
Ain Hamram	Ground/Surface Water	Disturbed	ASV1330_Veillonella
Ain Hamram	Ground/Surface Water	Disturbed	ASV1364_Order_Saccharimonadales
Ain Hamram	Ground/Surface Water	Disturbed	ASV212_Streptococcus
Ain Hamram	Ground/Surface Water	Disturbed	ASV400_Blastocatella
Ain Hamram	Ground/Surface Water	Disturbed	ASV515_Veillonella
Ain Hamram	Ground/Surface Water	Disturbed	ASV536_Order_Cyanobacteriales
Ain Hamram	Ground/Surface Water	Disturbed	ASV634_Sphingomonas
Ain Hamram	Ground/Surface Water	Disturbed	ASV74_Akkermansia
Ain Hamram	Ground/Surface Water	Disturbed	ASV861_Granulicatella
Ain Hamram	Ground/Surface Water	Disturbed	ASV932_Methylophilus
Ain Hamram	Ground/Surface Water	Disturbed	ASV976_Sphingomonas
Qashrab_Cave_Exterior	Ground Water	Disturbed	ASV1045_Novosphingobium
Qashrab_Cave_Exterior	Ground Water	Disturbed	ASV1072_Chroococcidiopsis_PCC_7203
Qashrab_Cave_Exterior	Ground Water	Disturbed	ASV1075_Bdellovibrio
Qashrab_Cave_Exterior	Ground Water	Disturbed	ASV11_Acinetobacter
Qashrab_Cave_Exterior	Ground Water	Disturbed	ASV1100_Clostridium_sensu_stricto_8
Qashrab_Cave_Exterior	Ground Water	Disturbed	ASV1140_Scytonema_PCC-7110
Qashrab_Cave_Exterior	Ground Water	Disturbed	ASV1219_Delftia
Qashrab_Cave_Exterior	Ground Water	Disturbed	ASV1298_Acinetobacter
Qashrab_Cave_Exterior	Ground Water	Disturbed	ASV1324_Bacillus
Qashrab_Cave_Exterior	Ground Water	Disturbed	ASV1358_Allorhizobium-Neorhizobium-Pararhizobium-Rhizobium
Qashrab_Cave_Exterior	Ground Water	Disturbed	ASV1369_Order_Cyanobacteriales
Qashrab_Cave_Exterior	Ground Water	Disturbed	ASV149_Acinetobacter
Qashrab_Cave_Exterior	Ground Water	Disturbed	ASV1607_Sphingomonas
Qashrab_Cave_Exterior	Ground Water	Disturbed	ASV184_Enterobacter
Qashrab_Cave_Exterior	Ground Water	Disturbed	ASV19_Akkermansia
Qashrab_Cave_Exterior	Ground Water	Disturbed	ASV203_Sphingomonas
Qashrab_Cave_Exterior	Ground Water	Disturbed	ASV212_Streptococcus
Qashrab_Cave_Exterior	Ground Water	Disturbed	ASV224_Haemophilus
Qashrab_Cave_Exterior	Ground Water	Disturbed	ASV257_Pseudoxanthomonas
Qashrab_Cave_Exterior	Ground Water	Disturbed	ASV258_Order_Cyanobacteriales
Qashrab_Cave_Exterior	Ground Water	Disturbed	ASV264_Sphingomonas
Qashrab_Cave_Exterior	Ground Water	Disturbed	ASV31_Anaerosinus
Qashrab_Cave_Exterior	Ground Water	Disturbed	ASV336_Devosia
Qashrab_Cave_Exterior	Ground Water	Disturbed	ASV371_Pseudomonas
Qashrab_Cave_Exterior	Ground Water	Disturbed	ASV374_Methylophilus
Qashrab_Cave_Exterior	Ground Water	Disturbed	ASV380_Acinetobacter
Qashrab_Cave_Exterior	Ground Water	Disturbed	ASV403_Family_Oscillospiraceae
Qashrab_Cave_Exterior	Ground Water	Disturbed	ASV410_Pseudomonas
Qashrab_Cave_Exterior	Ground Water	Disturbed	ASV433_Stenotrophomonas
Qashrab_Cave_Exterior	Ground Water	Disturbed	ASV434_Chryseobacterium
Qashrab_Cave_Exterior	Ground Water	Disturbed	ASV441_Acinetobacter
Qashrab_Cave_Exterior	Ground Water	Disturbed	ASV472_Order_Cyanobacteriales
Qashrab_Cave_Exterior	Ground Water	Disturbed	ASV51_Sphingomonas
Qashrab_Cave_Exterior	Ground Water	Disturbed	ASV513_Calothrix_PCC-6303
Qashrab_Cave_Exterior	Ground Water	Disturbed	ASV517_Pseudomonas
Qashrab_Cave_Exterior	Ground Water	Disturbed	ASV521_Sphingomonas
Qashrab_Cave_Exterior	Ground Water	Disturbed	ASV551_Paludicola
Qashrab_Cave_Exterior	Ground Water	Disturbed	ASV556_Allorhizobium-Neorhizobium-Pararhizobium-Rhizobium
Qashrab_Cave_Exterior	Ground Water	Disturbed	ASV592_Comamonas
Qashrab_Cave_Exterior	Ground Water	Disturbed	ASV6_Acinetobacter
Qashrab_Cave_Exterior	Ground Water	Disturbed	ASV655_Methylobacterium-Methylorubrum
Qashrab_Cave_Exterior	Ground Water	Disturbed	ASV66_Acinetobacter
Qashrab_Cave_Exterior	Ground Water	Disturbed	ASV693_Chryseobacterium
Qashrab_Cave_Exterior	Ground Water	Disturbed	ASV71_Empedobacter
Qashrab_Cave_Exterior	Ground Water	Disturbed	ASV72_Sphingomonas
Qashrab_Cave_Exterior	Ground Water	Disturbed	ASV773_Chroococcidiopsis_PCC_7203
Qashrab_Cave_Exterior	Ground Water	Disturbed	ASV790_Stenotrophomonas
Qashrab_Cave_Exterior	Ground Water	Disturbed	ASV837_Paludicola
Qashrab_Cave_Exterior	Ground Water	Disturbed	ASV867_Acinetobacter
Qashrab_Cave_Exterior	Ground Water	Disturbed	ASV871_Sphingobacterium
Qashrab_Cave_Exterior	Ground Water	Disturbed	ASV873_Class_Cyanobacteriia
Qashrab_Cave_Exterior	Ground Water	Disturbed	ASV941_Rheinheimera
Qashrab_Cave_Exterior	Ground Water	Disturbed	ASV942_Pseudomonas
Qashrab_Cave_Exterior	Ground Water	Disturbed	ASV947_Order_Clostridia_vadinBB60_group
Qashrab_Cave_Exterior	Ground Water	Disturbed	ASV966_Chryseobacterium
Qashrab_Cave_Exterior	Ground Water	Disturbed	ASV982_Pleurocapsa_PCC-7319
Qashrab_Cave_Interior	Ground Water	Disturbed	ASV1016_Alistipes
Qashrab_Cave_Interior	Ground Water	Disturbed	ASV1019_Hydrogenoanaerobacterium
Qashrab_Cave_Interior	Ground Water	Disturbed	ASV1077_Angelakisella
Qashrab_Cave_Interior	Ground Water	Disturbed	ASV1097_Mastigocladopsis_PCC-10914
Qashrab_Cave_Interior	Ground Water	Disturbed	ASV112_Bacteroides
Qashrab_Cave_Interior	Ground Water	Disturbed	ASV1142_Alistipes
Qashrab_Cave_Interior	Ground Water	Disturbed	ASV1164_Phormidium_IAM_M-71
Qashrab_Cave_Interior	Ground Water	Disturbed	ASV1171_Parabacteroides
Qashrab_Cave_Interior	Ground Water	Disturbed	ASV1215_Devosia
Qashrab_Cave_Interior	Ground Water	Disturbed	ASV1220_Novosphingobium
Qashrab_Cave_Interior	Ground Water	Disturbed	ASV132_Paeniclostridium
Qashrab_Cave_Interior	Ground Water	Disturbed	ASV170_Alistipes
Qashrab_Cave_Interior	Ground Water	Disturbed	ASV375_Bacteroides
Qashrab_Cave_Interior	Ground Water	Disturbed	ASV382_EcFYyy-200
Qashrab_Cave_Interior	Ground Water	Disturbed	ASV448_Chroococcidiopsis_PCC_7203
Qashrab_Cave_Interior	Ground Water	Disturbed	ASV589_Order_Rhodospirillales
Qashrab_Cave_Interior	Ground Water	Disturbed	ASV645_Lysobacter
Qashrab_Cave_Interior	Ground Water	Disturbed	ASV801_Alistipes
Qashrab_Cave_Interior	Ground Water	Disturbed	ASV803_Bosea

## Sheet: SI_Table3.ALDEx2_Lifestage
ID	Association	we.ep	we.eBH	wi.ep	wi.eBH	rab.all	rab.win.Adult	rab.win.tadpole	diff.btw	diff.win	effect	overlap	Kingdom	Phylum	Class	Order	Family	Genus
ASV1	Adult	5.83649e-06	0.000190113	1.08251e-05	0.000544052	8.67634	12.0937	0.12647	-11.9079	3.23552	-3.4943	0.000109648	Bacteria	Proteobacteria	Gammaproteobacteria	Pseudomonadales	Moraxellaceae	Acinetobacter
ASV10	Adult	9.20288e-06	0.00024178	1.08251e-05	0.000544052	5.30288	9.11108	-0.272652	-9.31082	2.8101	-3.25798	0.000109648	Bacteria	Proteobacteria	Gammaproteobacteria	Pseudomonadales	Moraxellaceae	Acinetobacter
ASV11	Adult	0.0122185	0.0424116	0.0069821	0.0408164	1.70289	7.21053	-0.244831	-6.77171	4.45326	-1.26287	0.134166	Bacteria	Proteobacteria	Gammaproteobacteria	Pseudomonadales	Moraxellaceae	Acinetobacter
ASV13	Adult	0.000740433	0.00656749	0.000625487	0.00854289	5.43016	8.81577	0.0835875	-8.58882	4.60456	-1.78117	0.0640629	Bacteria	Proteobacteria	Gammaproteobacteria	Pseudomonadales	Moraxellaceae	Acinetobacter
ASV16	Adult	0.00322137	0.020374	0.00116378	0.0131596	6.64744	8.30458	0.648433	-7.47351	5.01766	-1.2684	0.0795635	Bacteria	Proteobacteria	Gammaproteobacteria	Pseudomonadales	Moraxellaceae	Acinetobacter
ASV18	Adult	0.0120461	0.045559	0.0061045	0.0374874	1.66526	6.28911	-0.225757	-6.01214	4.49171	-1.17868	0.134375	Bacteria	Proteobacteria	Gammaproteobacteria	Pseudomonadales	Moraxellaceae	Acinetobacter
ASV25	Adult	2.91356e-05	0.000567244	1.08251e-05	0.000544052	5.76806	8.11426	-0.378018	-8.38032	2.62615	-3.14354	0.000109648	Bacteria	Proteobacteria	Gammaproteobacteria	Pseudomonadales	Moraxellaceae	Acinetobacter
ASV492	Adult	0.00980608	0.030249	0.00160592	0.0149229	1.83693	5.70012	-0.382119	-5.47711	4.22486	-1.34302	0.0780034	Bacteria	Proteobacteria	Gammaproteobacteria	Pseudomonadales	Moraxellaceae	Acinetobacter
ASV3	Larva	1.80387e-05	0.000566868	7.56065e-05	0.00222444	10.1016	8.3932	11.8752	3.2551	1.81797	1.76724	0.0327621	Bacteria	Proteobacteria	Gammaproteobacteria	Pseudomonadales	Moraxellaceae	Acinetobacter
ASV6	Larva	0.00289653	0.0230805	0.00376882	0.0293314	9.78636	9.28976	11.0209	1.61442	1.50392	1.04464	0.118565	Bacteria	Proteobacteria	Gammaproteobacteria	Pseudomonadales	Moraxellaceae	Acinetobacter
ASV55	Larva	0.000442581	0.00349013	0.000799027	0.0084479	0.404835	-2.11545	8.73442	10.329	4.58018	2.01681	0.0561627	Bacteria	Proteobacteria	Gammaproteobacteria	Aeromonadales	Aeromonadaceae	Aeromonas
ASV14	Adult	0.00714921	0.0359594	0.00714092	0.0414152	2.464	9.12082	0.212483	-8.43496	5.87217	-1.1706	0.148206	Bacteria	Verrucomicrobiota	Verrucomicrobiae	Verrucomicrobiales	Akkermansiaceae	Akkermansia
ASV19	Adult	0.00389649	0.0214727	0.00549914	0.0347668	1.74748	9.63249	-0.280664	-9.26363	5.30811	-1.42543	0.131045	Bacteria	Verrucomicrobiota	Verrucomicrobiae	Verrucomicrobiales	Akkermansiaceae	Akkermansia
ASV74	Adult	0.00883375	0.0331859	0.00593198	0.0366195	1.68153	8.44004	-0.328997	-8.21254	5.15301	-1.29269	0.123245	Bacteria	Verrucomicrobiota	Verrucomicrobiae	Verrucomicrobiales	Akkermansiaceae	Akkermansia
ASV121	Adult	0.0049414	0.0249067	0.00579912	0.0360729	1.738	8.37837	-0.149969	-8.06354	4.61275	-1.43709	0.129485	Bacteria	Bacteroidota	Bacteroidia	Bacteroidales	Rikenellaceae	Alistipes
ASV165	Adult	0.00826717	0.0355455	0.00592868	0.0363404	1.67911	7.52863	-0.266063	-7.23961	4.53087	-1.28772	0.125	Bacteria	Bacteroidota	Bacteroidia	Bacteroidales	Rikenellaceae	Alistipes
ASV326	Larva	3.62196e-05	0.000419898	0.000147576	0.0026824	0.858491	-2.16404	8.79245	11.1278	3.48162	2.9801	0.0187221	Bacteria	Proteobacteria	Alphaproteobacteria	Rhizobiales	Rhizobiaceae	Allorhizobium-Neorhizobium-Pararhizobium-Rhizobium
ASV471	Larva	0.00972564	0.0440079	0.0152366	0.056331	-0.243665	-2.12658	4.95015	7.22566	6.3394	1.04678	0.127925	Bacteria	Bacteroidota	Bacteroidia	Bacteroidales	Rikenellaceae	Anaerocella
ASV45	Adult	0.00645756	0.032388	0.00780277	0.0442186	1.65312	8.06797	-0.177815	-8.21763	5.13798	-1.24604	0.137286	Bacteria	Firmicutes	Clostridia	Lachnospirales	Lachnospiraceae	Anaerostignum
ASV100	Adult	0.00321577	0.0150903	0.000775939	0.0100577	2.36207	6.53335	-0.361748	-6.67072	3.83053	-1.65686	0.0734378	Bacteria	Firmicutes	Bacilli	Bacillales	Bacillaceae	Bacillus
ASV112	Adult	0.00630323	0.0301916	0.00597054	0.0362708	1.76422	7.59543	-0.224243	-7.76317	4.48678	-1.3064	0.135726	Bacteria	Bacteroidota	Bacteroidia	Bacteroidales	Bacteroidaceae	Bacteroides
ASV17	Adult	0.00438107	0.0218469	0.00645311	0.0382951	1.60082	9.37939	-0.269588	-9.31589	4.54571	-1.44226	0.126365	Bacteria	Bacteroidota	Bacteroidia	Bacteroidales	Bacteroidaceae	Bacteroides
ASV57	Adult	0.00803686	0.0350075	0.00623009	0.0374481	1.69934	7.33089	-0.167986	-6.9724	4.59977	-1.26529	0.126563	Bacteria	Bacteroidota	Bacteroidia	Bacteroidales	Bacteroidaceae	Bacteroides
ASV424	Larva	0.0125063	0.0497933	0.018344	0.0659647	-0.339021	-2.12431	5.11415	7.37227	6.22928	1.02723	0.146875	Bacteria	Bacteroidota	Bacteroidia	Bacteroidales	Bacteroidaceae	Bacteroides
ASV747	Larva	0.000364681	0.00349371	0.00100572	0.00914544	0.468538	-2.17367	7.98931	9.67569	4.35007	1.99907	0.0593754	Bacteria	Bacteroidota	Bacteroidia	Bacteroidales	Prolixibacteraceae	BSV13
ASV560	Larva	5.27159e-06	0.000145633	1.08251e-05	0.000544052	4.45473	-2.05633	8.74283	10.6632	2.87265	3.76524	0.000109648	Bacteria	Proteobacteria	Gammaproteobacteria	Burkholderiales	Rhodocyclaceae	C39
ASV416	Larva	0.00132772	0.00979513	0.0026228	0.0176527	0.181695	-2.08525	7.73814	9.70935	5.92509	1.53316	0.0811235	Bacteria	Fusobacteriota	Fusobacteriia	Fusobacteriales	Fusobacteriaceae	Cetobacterium
ASV205	Larva	0.00057579	0.0051983	0.00175468	0.0131925	0.349536	-2.03739	8.33418	10.5107	4.84604	1.84035	0.0593754	Bacteria	Proteobacteria	Gammaproteobacteria	Burkholderiales	Rhodocyclaceae	Dechloromonas
ASV658	Larva	0.00197574	0.0126527	0.00438103	0.0240912	0.0711836	-2.17859	7.38198	9.09944	5.70756	1.48315	0.0843753	Bacteria	Proteobacteria	Gammaproteobacteria	Burkholderiales	Rhodocyclaceae	Dechloromonas
ASV327	Larva	0.00038797	0.00339322	0.0010365	0.00929025	0.33576	-2.1017	8.70265	10.7066	4.47715	1.95313	0.0499225	Bacteria	Cyanobacteria	Cyanobacteriia	Oxyphotobacteria_Incertae_Sedis	Unknown_Family	EcFYyy-200
ASV627	Larva	0.00132601	0.00987027	0.00270162	0.0187776	0.0366424	-2.33783	7.68456	9.32936	5.38069	1.51056	0.0750003	Bacteria	Bacteroidota	Bacteroidia	Chitinophagales	Chitinophagaceae	Edaphobaculum
ASV173	Adult	0.00713105	0.0322006	0.0060042	0.0364179	1.75983	7.66444	-0.203091	-7.04509	4.44328	-1.24935	0.124805	Bacteria	Firmicutes	Clostridia	Oscillospirales	Oscillospirales_fa	Hydrogenoanaerobacterium
ASV665	Larva	9.42107e-05	0.00118198	0.000252444	0.00386053	0.829007	-2.24725	7.63369	9.84602	3.49058	2.68094	0.029642	Bacteria	Proteobacteria	Gammaproteobacteria	Burkholderiales	Comamonadaceae	Ideonella
ASV63	Adult	0.00606682	0.0308497	0.00587041	0.0363787	1.8439	8.1975	-0.0910457	-7.80066	5.26252	-1.2938	0.126365	Bacteria	Firmicutes	Clostridia	Lachnospirales	Lachnospiraceae	Lachnoclostridium
ASV196	Adult	0.0103149	0.0423452	0.00601291	0.0367983	1.81195	6.7824	-0.150709	-6.87464	5.24194	-1.12669	0.127925	Bacteria	Firmicutes	Clostridia	Lachnospirales	Lachnospiraceae	Lachnospiraceae_FCS020_group
ASV235	Adult	0.00316274	0.0174665	0.000762154	0.00966986	2.23176	5.91165	-0.243399	-6.12977	3.4984	-1.51175	0.0764434	Bacteria	Cyanobacteria	Cyanobacteriia	Oxyphotobacteria_Incertae_Sedis	Unknown_Family	Leptolyngbya_ANT.L52.2
ASV40	Larva	0.00173197	0.0108749	0.00232613	0.0165502	0.144945	-2.21353	5.88607	8.32339	5.16231	1.48841	0.0812503	Bacteria	Cyanobacteria	Cyanobacteriia	Oxyphotobacteria_Incertae_Sedis	Unknown_Family	MTP1
ASV411	Adult	0.00730169	0.0341064	0.00512771	0.0332543	1.63363	6.95167	-0.363799	-6.6799	4.67336	-1.22698	0.132813	Bacteria	Bacteroidota	Bacteroidia	Bacteroidales	Tannerellaceae	NA
ASV1150	Larva	0.00421472	0.0226982	0.00949123	0.0403047	-0.183536	-2.13372	7.38478	8.27092	6.01637	1.26847	0.112325	Bacteria	Proteobacteria	Alphaproteobacteria	Rhizobiales	Rhizobiaceae	NA
ASV240	Larva	0.000376025	0.00393011	0.000968592	0.00945786	0.432404	-2.20425	7.443	9.2416	4.75839	1.80329	0.0577227	Bacteria	Bacteroidota	Bacteroidia	Bacteroidales	NA	NA
ASV660	Larva	0.000213393	0.00175749	0.000267329	0.00421538	0.889773	-2.03055	7.89263	9.8572	3.46175	2.51816	0.029642	Bacteria	Bacteroidota	Bacteroidia	Chitinophagales	Saprospiraceae	NA
ASV712	Larva	0.00354919	0.0227218	0.00974241	0.0447375	-0.235424	-2.24093	7.47391	8.59778	6.25998	1.22905	0.1125	Bacteria	Bacteroidota	Bacteroidia	Chitinophagales	Saprospiraceae	NA
ASV945	Larva	0.00135202	0.0104821	0.00303787	0.0202194	0.0648469	-1.97702	6.98692	8.30623	5.24133	1.45685	0.0843753	Bacteria	Bacteroidota	Bacteroidia	Chitinophagales	Chitinophagaceae	NA
ASV1303	Larva	0.00130114	0.00985918	0.00266652	0.0183955	0.191352	-2.07229	6.82378	8.5434	5.17814	1.50767	0.0795635	Bacteria	Firmicutes	Clostridia	Clostridia_vadinBB60_group	NA	NA
ASV220	Larva	0.00628152	0.0266507	0.00652711	0.0307091	-0.111428	-2.30828	5.88495	7.60623	5.59976	1.25889	0.101404	Bacteria	Firmicutes	Clostridia	Clostridiales	Clostridiaceae	NA
ASV292	Larva	0.00129351	0.00625745	0.00122323	0.010383	0.483928	-1.98334	8.4041	9.85528	4.85385	1.90792	0.0530426	Bacteria	Firmicutes	Clostridia	Lachnospirales	NA	NA
ASV412	Larva	0.000291972	0.00157193	0.00022572	0.00352503	0.803701	-2.17466	8.59793	10.6257	3.27067	2.98709	0.031202	Bacteria	Firmicutes	Clostridia	Oscillospirales	Ruminococcaceae	NA
ASV1103	Larva	0.00862512	0.0330435	0.0128804	0.0442502	-0.205205	-2.22049	5.46671	7.95925	6.05165	1.12587	0.117005	Bacteria	Cyanobacteria	Cyanobacteriia	Leptolyngbyales	Leptolyngbyaceae	NA
ASV1192	Larva	0.00391197	0.019186	0.00452379	0.0243664	0.101895	-2.04227	7.50045	8.31429	5.46299	1.35557	0.0953127	Bacteria	Cyanobacteria	Cyanobacteriia	Leptolyngbyales	Leptolyngbyaceae	NA
ASV409	Larva	0.00449282	0.0252815	0.0074787	0.0371971	-0.272032	-2.24275	6.63128	7.83534	5.73264	1.24622	0.121685	Bacteria	Cyanobacteria	Cyanobacteriia	Oxyphotobacteria_Incertae_Sedis	Unknown_Family	NA
ASV519	Larva	0.000440781	0.00339384	0.00100944	0.00885484	0.425263	-2.168	7.40208	9.42127	4.5035	1.89007	0.0531255	Bacteria	Cyanobacteria	Cyanobacteriia	NA	NA	NA
ASV567	Larva	0.00350938	0.0167433	0.00606137	0.0292575	0.0425299	-2.03541	7.27432	9.11114	5.50184	1.46173	0.0953127	Bacteria	Cyanobacteria	Cyanobacteriia	Oxyphotobacteria_Incertae_Sedis	Unknown_Family	NA
ASV68	Larva	0.00748591	0.0379209	0.0137274	0.0560514	-0.353873	-2.32535	6.023	8.22465	7.27476	1.03061	0.132605	Bacteria	Cyanobacteria	Cyanobacteriia	Cyanobacteriales	NA	NA
ASV4	Larva	2.74008e-07	1.17775e-05	1.08251e-05	0.000544052	8.58875	-2.01912	15.9011	17.922	2.8302	6.49689	0.000109648	Bacteria	Proteobacteria	Gammaproteobacteria	Burkholderiales	Comamonadaceae	NA
ASV7	Larva	3.9919e-07	1.96863e-05	1.08251e-05	0.000544052	7.19967	-2.02865	13.2949	15.4642	2.70923	5.80544	0.000109648	Bacteria	Proteobacteria	Gammaproteobacteria	Burkholderiales	Comamonadaceae	NA
ASV101	Larva	6.95319e-07	3.15573e-05	1.08251e-05	0.000544052	5.274	-1.96839	10.5151	12.6003	2.96577	4.25309	0.000109648	Bacteria	Patescibacteria	Gracilibacteria	NA	NA	NA
ASV227	Larva	4.56543e-05	0.000669204	0.000274856	0.00420861	0.928505	-2.20706	8.71462	11.1774	3.71694	2.70594	0.0390631	Bacteria	Patescibacteria	Parcubacteria	NA	NA	NA
ASV2	Larva	1.21063e-07	7.56991e-06	1.08251e-05	0.000544052	8.9021	-2.09621	16.1818	18.199	2.5467	7.30148	0.000109648	Bacteria	Proteobacteria	Alphaproteobacteria	Sphingomonadales	Sphingomonadaceae	Novosphingobium
ASV147	Adult	0.0112584	0.0451173	0.00641708	0.0378502	1.83323	6.53504	-0.108293	-6.83014	4.44246	-1.20918	0.135726	Bacteria	Bacteroidota	Bacteroidia	Bacteroidales	Marinifilaceae	Odoribacter
ASV46	Adult	0.00439813	0.0229572	0.00627864	0.0376597	1.72001	8.99692	-0.234318	-8.47901	4.46385	-1.46724	0.121685	Bacteria	Bacteroidota	Bacteroidia	Bacteroidales	Marinifilaceae	Odoribacter
ASV615	Larva	0.00789871	0.0350447	0.00835849	0.0403967	-0.154245	-2.11609	5.91774	7.21429	5.60558	1.12198	0.114063	Bacteria	Bacteroidota	Bacteroidia	Bacteroidales	Paludibacteraceae	Paludibacter
ASV110	Adult	0.00726045	0.0328861	0.00535588	0.0338951	1.63867	7.47511	-0.355008	-7.07953	4.43215	-1.28627	0.124805	Bacteria	Bacteroidota	Bacteroidia	Bacteroidales	Tannerellaceae	Parabacteroides
ASV64	Adult	0.00514772	0.0245993	0.0055805	0.0347174	1.58361	8.71095	-0.395113	-8.19191	4.42012	-1.45769	0.132605	Bacteria	Bacteroidota	Bacteroidia	Bacteroidales	Tannerellaceae	Parabacteroides
ASV69	Adult	0.000514221	0.00548194	0.00031934	0.00597266	4.94571	6.186	0.186849	-6.5345	3.77959	-1.71279	0.0624029	Bacteria	Proteobacteria	Alphaproteobacteria	Rhodobacterales	Rhodobacteraceae	Paracoccus
ASV8	Adult	0.000600758	0.00544971	0.000563074	0.00773855	2.52533	7.72433	-0.0836044	-7.96867	3.89798	-1.83934	0.0625004	Bacteria	Actinobacteriota	Actinobacteria	Micrococcales	Rarobacteraceae	Rarobacter
ASV118	Adult	0.00317191	0.0188234	0.00573468	0.0361305	1.72174	8.54279	-0.267077	-8.31753	4.68543	-1.45936	0.137286	Bacteria	Firmicutes	Clostridia	Lachnospirales	Lachnospiraceae	Roseburia
ASV316	Larva	0.000207051	0.0027578	0.000831079	0.00894625	0.38494	-2.16172	8.56618	10.3716	4.77831	1.84678	0.0656254	Bacteria	Proteobacteria	Gammaproteobacteria	Enterobacterales	Enterobacteriaceae	Salmonella
ASV388	Larva	0.00132977	0.00925901	0.00336466	0.0202084	0.121094	-2.13178	8.78117	9.86269	5.93322	1.56311	0.0842436	Bacteria	Cyanobacteria	Cyanobacteriia	Leptolyngbyales	Leptolyngbyaceae	TG-45

## Sheet: SI_Table4.Adult_larval_networks
Life Stage	No. Node	No. Edges	% Negative Edges	Edge Density	Network Modularity	No. Modules	Clustering co-efficient	Average path length	Hubs
Adult	476	16465	15.15	0.14564	0.38626	5	0.64178	0.9428	0
Larva	158	1355	21.4	0.10787	0.44137	7	0.69471	1.51384	11

## Sheet: SI_Table5.Larval_network_hubs
Hub_Taxa
ASV1_Acinetobacter
ASV285_Family_Unknown_Family
ASV321_Sphingomonas
ASV346_Bacillus
ASV350_Lysinibacillus
ASV803_Bosea
ASV941_Rheinheimera
ASV984_Family_Unknown_Family
ASV1089_Candidatus_Xiphinematobacter
ASV1358_Allorhizobium-Neorhizobium-Pararhizobium-Rhizobium
ASV1427_Porphyrobacter
